# Supplementary material for: Soil bacterial communities of paddy are dependent on root compartment niches but independent of growth stages from Mollisols of Northeast China
Source: Front Microbiol. 2023 Apr 14;14:1170611. doi: 10.3389/fmicb.2023.1170611 (PMC10140518; doi:10.3389/fmicb.2023.1170611)
Supplement: Supplementary file 2 [file Table_2.xlsx]

## Sheet: Table S4
Table S2. The classification at each taxonomic level of the generalists.
Treatments	Generalists	ID	Phylum	Class	Order	Family	Genus	Species
BS	Connectors	OTU1936	p__Proteobacteria	c__Betaproteobacteria	o__Burkholderiales	f__Comamonadaceae	g__unclassified_f__Comamonadaceae	s__unclassified_f__Comamonadaceae
BS	Connectors	OTU894	p__Proteobacteria	c__Deltaproteobacteria	o__Syntrophobacterales	f__Syntrophobacteraceae	g__unclassified_f__Syntrophobacteraceae	s__unclassified_f__Syntrophobacteraceae
BS	Connectors	OTU5378	p__Proteobacteria	c__Betaproteobacteria	o__Rhodocyclales	f__Rhodocyclaceae	g__Propionivibrio	s__uncultured_bacterium_g__Propionivibrio
BS	Connectors	OTU1812	p__Verrucomicrobia	c__OPB35_soil_group	o__norank_c__OPB35_soil_group	f__norank_c__OPB35_soil_group	g__norank_c__OPB35_soil_group	s__uncultured_bacterium_g__norank_c__OPB35_soil_group
BS	Connectors	OTU6469	p__Chloroflexi	c__S085	o__norank_c__S085	f__norank_c__S085	g__norank_c__S085	s__uncultured_bacterium_g__norank_c__S085
BS	Connectors	OTU3541	p__Acidobacteria	c__Acidobacteria	o__Solibacterales	f__Solibacteraceae__Subgroup_3_	g__PAUC26f	s__uncultured_bacterium_g__PAUC26f
R2	Connectors	OTU2436	p__Proteobacteria	c__Deltaproteobacteria	o__Myxococcales	f__BIrii41	g__norank_f__BIrii41	s__unclassified_g__norank_f__BIrii41
R2	Connectors	OTU3104	p__Chloroflexi	c__Anaerolineae	o__Anaerolineales	f__Anaerolineaceae	g__norank_f__Anaerolineaceae	s__unclassified_g__norank_f__Anaerolineaceae
R2	Module hubs	OTU2575	p__Bacteroidetes	c__Sphingobacteriia	o__Sphingobacteriales	f__unclassified_o__Sphingobacteriales	g__unclassified_o__Sphingobacteriales	s__unclassified_o__Sphingobacteriales
R2	Module hubs	OTU5269	p__Proteobacteria	c__Alphaproteobacteria	o__Rhodobacterales	f__Rhodobacteraceae	g__unclassified_f__Rhodobacteraceae	s__unclassified_f__Rhodobacteraceae
R2	Module hubs	OTU2302	p__Firmicutes	c__Clostridia	o__Clostridiales	f__Clostridiaceae_1	g__Fonticella	s__uncultured_bacterium_g__Fonticella
R1	Module hubs	OTU5524	p__Proteobacteria	c__Gammaproteobacteria	o__Xanthomonadales	f__Xanthomonadaceae	g__norank_f__Xanthomonadaceae	s__uncultured_Pseudomonas_sp._g__norank_f__Xanthomonadaceae
R1	Module hubs	OTU3326	p__Nitrospirae	c__Nitrospira	o__norank_c__Nitrospira	f__norank_c__Nitrospira	g__Nitrospira	s__unclassified_g__Nitrospira
